# Supplementary material for: Identification of distinct profiles of glioblastoma through the immunocapture of extracellular vesicles from patient plasma
Source: PLoS One. 2025 Mar 19;20(3):e0315890. doi: 10.1371/journal.pone.0315890 (PMC11922215; doi:10.1371/journal.pone.0315890)
Supplement: S1 File — (CSV) [file pone.0315890.s001.csv]

	nG1	nG2	nG6	nG9	nG10	nG14	nG16	nG20	nG21	nG13	nG15	nG23	nG25	nG26	nG27	nG28	nG32	nG36	nG37	nG38	nG39	nG41	nG42	nG43	nHC2	nHC3	nHC4	nHC5	nHC6	nHC7	nHC8	nHC9	nHC10
CD1c	0	239.0663391	146.430391	13.41077086	26.54457197	84.209629	103.9539899	182.165129	167.9407616	22.69228223	201.4144272	27.66367675	4.918602604	21.75064152	28.78862187	15.96069738	101.8843968	90.83044983	77.60853008	118.4241706	20.5972497	23.94605096	33.12191684	109.8641887	134.9514563	92.87356322	86.30136986	44.73478662	121.1956522	149.4885917	115.7407407	60.02587322	90.3938239
CD2	109.694142	187.8378378	124.6304582	77.84230905	113.8264319	100.5887976	120.7764198	211.5751579	197.3060649	191.1166265	164.0028289	78.18989628	66.42117291	108.9568653	122.0451202	7.728716075	125.8071009	109.6885813	111.6527037	113.0924171	79.19713049	224.054043	195.9830867	556.4689064	224.7572816	124.8275862	171.9178082	0	122.2826087	115.2806759	90.97222222	50.32341527	105.5408971
CD3	124.6241576	489.6805897	166.3934455	56.08060542	65.85327621	304.7499589	332.9259526	583.184152	48.37799718	34.91878811	204.2432815	27.43505133	16.65271593	83.45892224	33.64394311	30.74710922	175.588003	405.7093426	284.0060929	138.507109	89.74264019	42.43381088	32.38195913	134.9535382	137.3786408	46.89655172	290.4109589	174.3236526	102.173913	74.23117709	60.87962963	39.45666235	115.8018176
CD4	32.76308968	71.86732187	92.60639164	12.72439282	21.37690708	83.29629246	92.23580158	51.73804418	27.68688293	7.32463486	103.6775106	5.966034971	7.566258867	15.72237383	23.95782246	8.23797256	98.78760665	82.52595156	40.51789794	28.61374408	30.03177761	29.16957678	49.82381959	314.8677627	204.368932	0	0	0	92.39130435	78.33612698	41.2037037	35.18758085	500.8306459
CD8	44.47900467	92.75184275	27.89975497	8.817317846	27.21636841	91.27276491	84.18404026	52.13148939	18.40620592	13.2829436	94.05940594	12.74858933	2.409874823	16.17042076	19.39676312	5.727637649	68.43906291	81.83391003	38.30921554	32.46445498	23.59513707	42.08166308	45.10218464	86.06147248	89.32038835	0	94.52054795	55.38592629	108.1521739	46.18068621	95.60185185	39.32729625	70.36059807
CD9	140.8501814	121.7444717	160.5015717	142.2298486	154.0825414	150.5178618	128.0373832	153.738713	237.6727786	193.7929354	106.0113154	206.1548143	183.5859739	170.4207568	196.2726827	234.8990474	140.594274	114.8788927	174.1812643	193.3056872	181.7425132	174.9587694	179.8097252	101.6440315	134.4660194	191.7241379	82.19178082	105.8013207	137.5	190.5380905	190.9722222	143.85511	75.73536597
CD11c	60.34214619	160.3194103	163.6554571	21.92889828	61.59856546	174.3863901	158.5909418	79.77101489	28.78702398	13.31111527	189.4625177	7.664395291	1.720575816	14.6226223	447.8666013	4.93080103	78.03911246	61.5916955	28.78903275	22.63033175	15.07761001	99.83390362	81.71247357	121.4438885	193.6893204	106.4367816	336.3013699	57.87119222	205.9782609	126.5692881	46.52777778	32.08279431	122.6424313
CD14	43.2348367	156.7567568	31.33090496	8.18373812	19.06868343	141.9933874	271.0280374	122.7549033	48.78702398	17.00160438	77.65205092	16.5045785	4.175869565	24.72404383	33.17802845	7.536995986	78.42621123	114.532872	74.63823305	38.80331754	27.49239066	31.69330274	45.73643411	102.2158685	61.16504854	50.11494253	0	0	158.1521739	85.86186844	47.4537037	53.68693402	199.8436431
CD19	0	77.02702703	24.46860498	6.696585709	11.23105835	49.13750586	192.0920201	48.00031476	19.23836389	8.578274288	128.0763791	5.49789719	3.694963281	13.99128345	26.4100049	6.278832904	78.42621123	76.64359862	36.5575019	26.30331754	29.4674694	49.30069314	27.66032417	385.6325947	86.40776699	0	0	64.26187602	0	51.99603188	25.46296296	15.26520052	121.6652008
CD20	102.5920166	112.6535627	59.85450538	32.62935586	16.82936198	71.11847193	54.99640546	99.14819114	43.90691114	14.43798218	0	13.81550799	2.783913044	20.46759806	56.54732712	5.955305254	97.1617918	0	55.90251333	59.18246445	37.82628477	36.8287916	46.86398872	212.7948535	168.9320388	0	80.82191781	0	104.3478261	121.0960216	40.74074074	26.39068564	73.29228965
CD24	63.2970451	465.7248157	41.93627765	9.29250264	13.07419216	53.39974305	90.22286125	56.55774792	26.92524683	10.02911542	97.80763791	8.099872296	2.532773095	14.6226223	26.18930848	4.739080942	197.8074726	77.85467128	35.33891851	37.14454976	21.63769297	30.13798325	55.39112051	78.05575411	87.37864078	34.02298851	0	55.38592629	123.3695652	77.65196867	40.74074074	35.05821475	149.5162709
CD25	73.30222913	176.1670762	70.14795535	16.89545935	17.79399276	247.4533133	330.1222142	230.6572502	33.44146685	39.77840162	274.115983	35.13210739	3.155279563	38.12471997	124.448259	12.22814691	313.7822647	214.7058824	80.88347296	74.34834123	67.9815048	80.61250242	59.68992248	129.0922087	174.2718447	45.05747126	406.1643836	0	88.04347826	82.78315602	53.24074074	26.26131953	128.9944298
CD29	307.3613271	208.7223587	279.7253694	264.9859205	153.6519026	190.5828914	167.1459382	175.1814766	462.9196051	464.8889402	57.07213579	422.129635	218.697476	402.0610158	279.3035802	384.0692589	229.2398929	129.9307958	239.0708302	290.8175355	332.9947484	304.108978	338.7596899	164.8320229	180.0970874	185.9770115	0	0	236.4130435	196.1276639	231.4814815	274.9029754	149.5162709
CD31	185.3810264	250.7371007	105.4991977	137.9531855	48.38656889	196.4891343	177.2106398	116.1646962	198.4062059	268.9549577	117.8217822	236.86683	158.4532771	166.2050426	129.0338401	180.4145947	182.0138427	139.9653979	137.1667936	136.6113744	160.8278401	171.1144891	151.7970402	162.9735525	151.9417476	156.3218391	106.8493151	38.34410282	161.9565217	199.0900694	136.5740741	118.3699871	109.9384345
CD40	74.5463971	126.1670762	54.03194782	54.3998592	26.47566977	97.848788	128.0373832	86.06613814	229.2383639	167.2552199	163.5077793	179.4165261	58.45148711	150.3808399	144.1883276	108.5195614	146.5555951	109.8615917	99.92383854	98.16350711	146.332173	150.6018793	123.9252995	89.70693352	148.0582524	128.9655172	121.9178082	217.9933253	171.1956522	138.5420586	130.5555556	131.3065977	92.83690022
CD41b	173.4577501	173.7100737	185.4207318	180.1038367	94.49936524	105.1554803	133.1416247	132.2959495	306.8688293	202.0331496	118.8118812	265.4450085	159.7811128	183.1697283	184.1098578	202.7380025	194.5558429	134.6020761	197.8674791	196.563981	155.1318541	170.1754283	131.0077519	148.3202287	213.1067961	219.0804598	0	273.7342896	188.0434783	209.6945233	174.3055556	177.3609314	120.199355
CD42a	442.3017107	316.5847666	452.2879532	284.8292855	200.6087509	455.9376008	272.5377426	269.4116027	562.2849083	444.6757652	109.9009901	408.2814662	228.0030126	435.7867297	307.822462	430.3996166	323.459734	120.7612457	293.6024372	275.8293839	344.2809126	357.283297	461.1346018	230.0214439	407.2815534	259.0804598	0	503.0888305	318.4782609	451.2024082	386.3425926	254.0750323	228.1833284
CD44	89.78745464	210.4422604	63.80552658	10.74445618	17.20832407	210.6154062	211.6462976	191.4110912	31.36812412	33.11580107	85.85572843	35.5240367	3.43847993	20.46759806	42.71701815	8.639386496	130.0651874	113.6678201	15.91774562	48.87440758	18.88669044	24.67969222	27.87174066	69.47819871	93.2038835	37.24137931	76.02739726	109.3517006	109.7826087	77.99404782	65.50925926	22.63906856	102.1205902
CD45	21.51373769	34.64373464	10.25879189	8.18373812	8.612774812	26.66942697	23.93961179	46.32817264	43.77997179	29.55208449	21.07496464	33.50995555	10.27002086	18.61431306	18.24423737	15.05601821	29.80660545	35.81314879	22.39146992	32.04976303	47.50769752	8.715658252	19.27413672	21.87276626	101.4563107	51.72413793	0	124.9733722	134.2391304	94.75592652	95.83333333	52.00517464	145.6073488
CD49e	77.91601866	182.1867322	60.68629931	25.83597325	39.94604958	390.2382591	394.3925234	116.754864	90.90267983	25.93202457	364.9222065	30.40718189	7.138786615	42.84957843	56.2285434	21.78419508	120.0006194	124.9134948	67.17440975	47.39336493	38.5669393	73.1293615	66.13812544	154.610436	105.8252427	42.75862069	111.6438356	94.79514308	122.2826087	99.54503472	62.96296296	58.73221216	133.3919672
CD56	235.4069466	523.3415233	151.3864965	29.19746568	29.83465195	535.6414363	333.860532	599.6104892	89.15373766	95.9668025	329.2786421	68.81625374	21.08774055	94.57863223	85.06620893	30.83098676	433.0086865	4068.685121	297.7151561	245.4976303	130.2141197	18.89859904	23.00916138	58.18441744	121.8446602	69.88505747	165.0684932	102.2509409	142.9347826	83.12523518	121.5277778	30.91849935	128.0171993
CD62P	110.2643857	238.4520885	86.12533055	83.90531503	68.6610408	121.5346489	150.395399	85.77105424	82.2425952	146.3800105	130.5516266	216.1163507	171.2694296	179.6464502	155.0024522	105.8354802	129.3684096	92.04152249	64.81340442	65.4028436	284.234992	81.72763715	88.30162086	91.70836312	119.9029126	90.57471264	330.1369863	238.2304907	126.6304348	134.7791879	270.8333333	180.8538163	84.53044073
CD63	116.2778642	102.2113022	79.47097906	111.0788455	82.23477391	85.18385465	74.69446441	77.80378888	44.01974612	63.09046065	116.5487977	73.96576933	107.3997317	102.2157957	59.4409024	54.34066263	94.99403868	91.52249135	56.89261234	57.28672986	87.53831124	81.28745239	90.55673009	160.7576841	94.17475728	59.08045977	76.02739726	104.0261308	85.32608696	51.65395272	69.21296296	125.7438551	120.199355
CD69	66.51114567	115.8476658	47.93212561	11.16684266	14.81397268	171.0374894	135.7296909	75.93492416	46.2764457	24.66429931	76.59123055	38.19133335	8.479980806	24.23526537	49.21530162	14.81037685	74.01328523	83.56401384	50.41888804	47.92654028	31.31910571	38.09065458	38.58350951	59.82844889	63.59223301	33.56321839	86.30136986	106.1563587	109.2391304	68.75791058	64.58333333	58.86157827	55.21352487
CD81	42.87195438	75.92137592	60.02779578	46.69130588	63.70008251	64.29889243	97.26815241	68.45946531	18.30747532	43.11674482	77.43988685	19.87952529	9.014321122	27.39195959	44.28641491	10.76028998	64.41323568	93.59861592	69.07844631	49.40758294	30.71952824	43.75436517	29.63354475	37.59828449	71.3592233	49.1954023	129.4520548	54.67585032	77.17391304	57.81137755	39.81481481	30.40103493	104.0750513
CD86	36.59927424	80.71253071	37.32675292	19.46497712	17.01884303	69.53535526	160.3163192	69.44307832	26.62905501	22.01616209	71.85289958	18.08318264	1.824772177	23.78721844	25.13487003	4.421544545	74.24554449	111.4186851	92.99314547	41.82464455	19.69788349	18.39972298	50.52854123	34.95353824	139.3203883	32.18390805	0	103.6710928	94.56521739	79.70444361	36.57407407	20.18111255	97.2344376
CD105	64.69673406	395.3316953	45.090163	7.734952482	14.24552954	242.0341831	115.1689432	60.78728385	24.01974612	10.77566475	124.893918	10.73450818	4.141137445	21.93393344	43.42815105	6.859984423	105.600545	80.27681661	37.39527799	23.40047393	20.47380728	41.25998486	40.02818887	77.84131523	61.16504854	0	0	95.86025705	78.80434783	60.54801081	48.61111111	44.11384217	0
CD133/1	28.77138414	69.9017199	18.02220197	174.1992256	43.5289639	151.7356439	0	60.59056125	57.47531735	8.437415925	113.2956153	8.905504756	4.475100142	20.69162152	119.7155468	11.85668923	88.64561882	71.79930796	44.40213252	25.29620853	35.39270561	35.71365688	36.18745595	114.8677627	120.3883495	127.5862069	106.8493151	185.6848683	148.9130435	135.1212671	82.87037037	23.67399741	97.72305287
CD142	48.31518922	112.6535627	25.95890245	13.26117564	18.5002403	75.98960014	0	109.2794051	99.06911142	27.72092578	219.5190948	9.23211251	2.343082283	19.79552768	46.41981363	5.613803846	131.149064	94.6366782	191.3937548	25.35545024	23.13663665	66.17444229	57.89288231	65.68977841	73.30097087	0	0	0	452.173913	49.60147778	0	28.46054334	161.2430372
CD146	36.39191291	110.8108108	93.88874063	17.60823654	84.09513327	61.19354819	128.7562904	69.44307832	98.25105783	10.22631713	210.5374823	7.664395291	2.001104481	14.78554845	26.92496322	5.194416152	100.7231005	80.62283737	48.97182026	34.95260664	18.37528612	34.92132431	23.15010571	72.40886347	57.2815534	0	0	57.51615423	78.26086957	130.674238	0	21.60413972	127.528584
CD209	75.79056506	142.997543	74.34158311	47.47448082	39.39483199	74.10203796	139.1804457	21.14767966	198.9562764	83.06417648	96.18104668	162.3458275	4.269379121	119.0990184	88.18048063	66.18536936	124.7232244	0	127.9512567	64.51421801	222.6019546	68.22863783	51.65609584	77.41243746	115.5339806	48.27586207	0	123.5532202	122.2826087	122.1222591	93.05555556	30.78913325	75.73536597
CD326	98.70399171	214.6191646	105.4991977	38.43717001	29.02505112	139.2533778	122.7893602	136.0336789	53.03244006	13.1279994	181.7538897	13.24938788	6.091479596	50.20162112	61.62334478	17.25480798	128.2845331	194.8096886	83.39680122	93.36492891	179.7321652	120.9334265	98.97815363	151.6082916	87.86407767	30.34482759	0	108.6416247	119.0217391	125.2009715	57.40740741	21.73350582	66.45167595
HLA-ABC	87.09175739	169.9017199	71.11838161	87.96198522	57.15437365	107.2257098	117.4694464	121.0827612	216.854725	124.9413677	144.3422914	128.2044303	10.88718393	53.50087573	83.64394311	72.73979989	178.9944722	164.532872	158.8728104	108.471564	68.35183206	92.11599749	62.22692037	82.55897069	161.6504854	146.4367816	0	106.5113967	149.4565217	129.3059214	116.4351852	66.49417853	118.244894
HLA-DRDPDQ	43.96060135	96.19164619	28.28099386	10.21647307	21.25632824	49.25928407	67.57728253	75.54147896	29.09732017	18.32567299	149.6463932	14.04413342	2.575520321	14.78554845	34.57577244	5.404109999	76.33587786	8125.432526	63.21401371	49.28909953	19.52153718	22.03858366	24.27766032	331.9513939	109.223301	23.2183908	0	42.95959668	88.04347826	38.3128656	41.89814815	20.82794308	68.89475227
MCSP	93.10523587	233.9066339	46.61511855	11.35163675	91.14038306	68.37846231	200.2156722	63.73812287	41.87588152	56.76592016	77.65205092	7.947455345	6.160943837	75.71992994	64.61500736	9.466179378	123.0199898	106.0553633	56.51180503	29.73933649	79.63799628	32.77909181	43.2346723	140.6719085	87.86407767	0	0	171.8383867	132.6086957	65.33711901	52.5462963	21.86287193	0
mIgG1	77.91601866	148.6486486	49.56105541	134.1693066	88.9678	85.36652195	123.5082674	114.1974701	27.7574048	23.26980152	101.980198	49.30688391	12.33791788	32.36120728	69.24963217	0	90.42627317	71.10726644	142.5742574	115.4146919	17.72280475	61.91932294	47.25158562	97.78413152	121.8446602	0	91.78082192	69.23240787	56.52173913	73.88909794	0	27.81371281	81.27626307
REA	182.7890098	155.7739558	50.99382046	12.6187962	170.7856401	191.3342629	169.5183321	119.4116027	137.8843441	26.66448806	157.9207921	64.73365682	3.457181841	44.92688689	85.06620893	13.13881733	162.8911633	176.2975779	113.9375476	124.0521327	96.46143482	89.82703673	104.6159267	174.0528949	86.40776699	0	73.97260274	55.38592629	94.02173913	39.68118223	43.51851852	23.02716688	111.8928955
ROR1	42.30171073	0	45.47140188	7.699753608	13.10864326	64.66422704	0	114.8859993	20.16925247	26.15739795	880.4101839	24.89839777	3.446495035	23.31880575	57.65080922	4.69115092	126.8135577	80.62283737	42.34577304	31.16113744	56.13103237	43.87174777	127.0613108	85.06075768	119.9029126	0	215.0684932	71.3626358	113.5869565	76.96781035	71.52777778	26.26131953	69.38336754
SSEA-4	42.87195438	82.55528256	45.71400845	26.63674762	56.99934371	67.40423666	78.72034508	79.37756969	22.41184767	30.55217887	110.2545969	14.686462	5.992626638	21.40442345	32.27072094	7.153555809	92.90370531	0	55.90251333	39.33649289	24.79429202	5.399599725	6.272022551	9.578270193	65.04854369	0	0	62.13164809	72.82608696	64.31088154	43.98148148	25.87322122	65.47444542
