# Supplementary material for: Identification of distinct profiles of glioblastoma through the immunocapture of extracellular vesicles from patient plasma
Source: PLoS One. 2025 Mar 19;20(3):e0315890. doi: 10.1371/journal.pone.0315890 (PMC11922215; doi:10.1371/journal.pone.0315890)
Supplement: S2 File — (CSV) [file pone.0315890.s002.csv]

	CD1c	CD2	CD3	CD4	CD8	CD9	CD11c	CD14	CD19	CD20	CD24	CD25	CD29	CD31	CD40	CD41b	CD42a	CD44	CD45	CD49e	CD56	CD62P	CD63	CD69	CD81	CD86	CD105	CD133/1	CD142	CD146	CD209	CD326	HLA-ABC	HLA-DRDPDQ	MCSP	mIgG1	REA	ROR1	SSEA-4
nG1	-1.3700689438141416	-0.2911267119181383	-0.181378184700481	-0.3703161548448699	-0.14803613199767854	-0.4189063012945411	-0.4175738178101526	-0.376399809631863	-0.7038247290654305	0.9283255537071881	-0.011694571498788973	-0.3881390764455951	0.596959212527841	0.6454227023532219	-1.1219889035678896	0.010810314221108269	0.9415242462634602	0.2779787865506679	-0.5397310994550544	-0.27512740167512334	-0.07615023084572757	-0.4321972139317035	1.1871480445071487	0.17045016291840145	-0.43434083010898866	-0.39679442473353366	0.050813767700742196	-0.8154205911865184	-0.22665061849124077	-0.41163280645402844	-0.23298627705829836	0.16213495785228904	-0.446686012117704	-0.18279575690392263	0.41601896741201094	0.19205847180757016	1.4992452824442117	-0.2623797293365426	0.05651530829133056
nG2	2.547709584337485	0.5576678746959506	2.4346560543647198	0.02651314488691885	1.3269228121087877	-0.9023191779207442	0.6144854120950152	1.4620836056283144	0.35136734979522155	1.1316966520076415	4.820329221456304	0.6025748232511919	-0.2782740961890892	2.0078207331364104	0.047035740876218785	0.015399742333345944	-0.09726803876499357	2.27983727223707	-0.19496964646838594	0.7997370345746265	0.3432082728774134	1.4574958836532226	0.6253538041214575	1.5346985699573055	0.7902630712000274	0.7057874815296183	4.391201482132779	-0.037790661813183524	0.5030420784161593	1.1111899818396316	1.0586367893359265	2.1707981510786194	1.3204734789703254	-0.14508741205383038	2.8938854065581396	1.8769383623914748	1.0343466752692254	-0.5463000974916133	1.3796420937985967
nG6	1.0296074133357436	-0.12888887296355528	0.11794509159188002	0.23697298703214856	-0.654609053835496	0.0783133918648954	0.6489232207506658	-0.5691835562519065	-0.36862967933813867	0.06448469773383556	-0.26817721035915165	-0.41851857893169275	0.3517426303830896	-1.0197759388117962	-1.586568161215019	0.22840091819220903	1.024040025975475	-0.153103447047755	-0.8352583171741874	-0.4527382757848006	-0.1985207034715004	-0.7880457462230309	-0.2828555056275393	-0.34329499897003296	0.20134685608095634	-0.3786115723679259	-0.2065701454577655	-1.0186498043019478	-0.4802041092568661	0.7649161883460692	-0.2608336608683505	0.27988727467328745	-0.7875568658019324	-0.19411569216767616	-0.40212845918278567	-0.4833682360455982	-0.7688012651040422	-0.24110541530253263	0.1512754516144944
nG9	-1.1502955105526225	-0.637100409539134	-0.6725687612875911	-0.5736686207328184	-1.2376659535509948	-0.38399794665023185	-0.8141114447303269	-0.9440510911571792	-0.6120883026706256	-0.48580931317135334	-0.6601369831775558	-0.9314050458200896	0.22095804454783183	-0.3432474057970523	-1.5782362779912775	0.13169372218772224	-0.3596618553678494	-1.0334724747940027	-0.8897441297372028	-0.8119894480636959	-0.3764813003658572	-0.8207723487991043	0.9795081989416506	-1.3599248416648604	-0.2928196618274319	-0.8250549407962426	-0.6969481024477975	1.9341081931964548	-0.6242151872407153	-0.7960003694680571	-0.7771813692256281	-0.8822127621515634	-0.4281154039133138	-0.20715742207347562	-1.0227060905287684	1.5320345720844952	-1.429192146750265	-0.49462093744439767	-0.48480110637448776
nG10	-0.9350610104741797	-0.2462418973271182	-0.6025367356999713	-0.48586300526817905	-0.6754896806858108	-0.08410098327207019	-0.40460387793654773	-0.7677697931415984	-0.549970630509528	-0.8051699836468422	-0.6147295459349309	-0.9227510735060768	-0.766919692212511	-2.2103329582929243	-2.2106197760184405	-1.4253368839535756	-1.055571561173783	-0.926226445889929	-0.8784786805614121	-0.6665371084279044	-0.3755532788554064	-1.0454974913899486	-0.17247430314624823	-1.259074775487954	0.3374187280452041	-0.8861944576614659	-0.6114809498804252	-0.5364066834602723	-0.5647964140537303	0.5645110642409922	-0.9324607928371149	-1.0453128664196585	-1.0855479341732397	-0.19918716861366692	0.38144088151315064	0.45531637909437545	1.292680829345712	-0.45831758434579845	0.5275525949580597
nG14	0.009944142100949382	-0.39002870211524016	1.109422968505265	0.1424942073419623	1.2817301286887195	-0.17429454565445823	0.7596979908619855	1.2229913688924452	-0.030690779104634882	0.29215997007523725	-0.13053328613411344	1.2891482053512076	-0.4392273810912615	0.8769798221890925	-0.594272691547538	-1.231516432661659	1.0541968659869287	2.282710041264442	-0.40435536905013675	2.944415819058834	0.3611223183898391	-0.26605539134023587	-0.0546931015872338	3.060801925699962	0.3596068611502573	0.426421313614092	2.3787989336832864	1.5094009028700912	0.08721829748027934	0.09587935056767789	-0.2654373798669802	0.8648044817480124	-0.017028709831766527	-0.1789703585059191	-0.01913042179813991	0.3695324774920564	1.6462994495077956	-0.11228712660153797	0.8744739141587798
nG16	0.33351137234050127	-0.1707513277276008	1.311335214825292	0.2332122433540009	1.065136734956658	-0.7430958620462698	0.5966425366682321	3.312702887248817	1.9276409504150616	-0.03371065977525987	0.31160862422140834	2.08535051865025	-0.6471857815917259	0.47510466024619546	0.08939153730889926	-0.7224859739075141	-0.4612262071505324	2.299814197902978	-0.4760336071659395	2.987239645646911	0.06724119068035021	0.15939852556304354	-0.47362126768708757	2.0844742939019953	1.5812404787285217	2.695431953112946	0.713384221986378	-1.359386231226829	-0.7746166116709171	1.47840564958753	0.9852775776815553	0.579503900803932	0.20157199723545138	-0.16574562970700088	2.3009814690475157	1.2780843008158638	1.2708718881508614	-0.5463000974916133	1.2517771002799576
nG20	1.6152222254108246	0.8155019660495594	3.1047127879065646	-0.1777585342248918	0.08578274485593744	-0.09280053322439612	-0.2170107853352022	0.9114248104565066	-0.04626914279253207	0.8587165135860815	-0.09261454447431991	1.1273816383720077	-0.5758856557364564	-0.7974453550159906	-0.861107772049141	-0.7378676723958917	-0.4870573314535262	1.9640793766805877	0.11183498094720865	0.1252390308894305	0.4542891989228447	-0.7932683493512684	-0.3494402077567154	0.4310355215815962	0.5137715497624893	0.4241149120343644	-0.0005072710606448023	-0.21383190994773113	0.4647741206521982	0.26468825302210736	-1.283145254002415	0.8090111760706049	0.27867991214771526	-0.1599958564379369	-0.10079254678763959	1.0562973384283474	0.40859159405431966	0.22479106298919582	1.2736903702970583
nG21	1.3821157103487047	0.6605114863915318	-0.7277664926904609	-0.4218294427188974	-0.9446809791572512	2.0309001162536213	-0.7433154293407951	-0.28648233621609653	-0.44027867296410367	-0.25785937579168194	-0.44841740096746396	-0.7720468191599925	1.977243176976197	0.9169426657454778	2.381233538283516	2.4373790432833924	1.9329388951972033	-0.6912924479677957	0.04492548882064239	-0.14125567716732382	-0.2891587814988465	-0.8452835157623724	-1.6987166435703795	-0.3890776904495307	-1.3445460769418693	-0.6459935137182906	-0.4831705939430946	-0.27273021090188104	0.3489742281682549	0.8541816334181607	2.1340845038600316	-0.62929521034448	2.322447711087022	-0.19352634316839848	-0.4855310144705783	-1.0027400236529413	0.7264866368539271	-0.4109282298325162	-0.6256682802309047
nG13	-0.9981916799126644	0.5932819836873435	-0.8242166539855558	-0.6284653025747373	-1.101220388946344	0.9206518417695417	-0.9030722957394598	-0.8012460640512971	-0.5863110792725313	-0.8535062464384543	-0.6512923388980421	-0.7110144107431638	1.9947172818203973	2.3875860842185475	0.9775359477160184	0.5305585335066474	0.9611409297303716	-0.6622956590661148	-0.32866386669543546	-0.8109993124405879	-0.2792359833763828	0.10020523504585134	-0.9370651765670192	-0.9866945512974159	-0.425270434505715	-0.7612897461009596	-0.657031361273019	-1.1998643836995821	-0.46022014811303735	-0.9470554833923638	-0.09319775250289049	-1.3207886464634122	0.3610223368049605	-0.20130296314050936	-0.22349152097219785	-1.1096365511792636	-1.1874816329558806	-0.3707370309446191	-0.3542522789125268
nG15	1.9306764522746171	0.2987726903934617	0.38918114775286006	0.34932257525057236	1.3668749280146049	-1.3003996713866675	0.9153279411243648	0.18098573746942082	1.0506916520852854	-1.145336971458834	0.40268042384082176	1.545942224175139	-1.623881501843783	-0.7629021128243707	0.8926697566590629	-0.9831248030144711	-1.8050848649357254	0.21274508593421468	-0.5512522014648604	2.6834477707723967	0.06056795777199365	-0.1331306243885092	1.197968661501375	0.4491836387314826	0.8465295449356633	0.4843468135357018	0.8410481598433361	0.7826352158659601	1.7150559063494006	3.151881960177607	0.1588899417889773	1.6012845457325644	0.7750368516429491	-0.10649561209458766	0.14406905142208187	0.7652769692360379	1.0712913064257166	5.362831690010483	2.3031963021855484
nG23	-0.9167213115674178	-0.6333249269979028	-0.8778459286158098	-0.6422523586649328	-1.1175473885843563	1.2334322374411961	-0.9613630433898943	-0.8092953803113653	-0.6285091185717429	-0.8660881357848624	-0.6744571136939368	-0.7557638893732104	1.6153097436467414	1.7186841885916933	1.2529462465400596	1.683935260395832	0.6604168126205382	-0.6223391326676768	-0.2247398991137456	-0.7648675915902698	-0.31877904080890057	1.1282311521057693	-0.5027240931636602	-0.6126463899677402	-1.2862957827881667	-0.8595919873382138	-0.6575716413151725	-1.191014470907356	-0.6699107462410339	-0.9994797071966864	1.4304834534973274	-1.3186851377873816	0.43065589137767346	-0.2043940322755314	-1.082613925069002	-0.48942270411037697	-0.532354179468891	-0.37918718079540026	-0.8832491127151775
nG25	-1.2894637204146175	-0.7611564633176211	-0.9551133210055925	-0.6260133049231706	-1.4334430358920882	0.6623951898154974	-1.0227207311069189	-1.0089583783350171	-0.6532074829360472	-1.0890665486327398	-0.7413022912940466	-1.0637397304772331	-0.18976389519109818	0.0840928946394903	-1.486481327078445	-0.2379493884206409	-0.8292142637407915	-1.154690444191576	-0.8349634720171408	-1.004727564928851	-0.38829260220775497	0.46711533990630305	0.832570735291079	-1.434221670760113	-1.6888919794129074	-1.2659602910088885	-0.7441256621832705	-1.2747778334819608	-0.7480425791351132	-1.1153667808664638	-1.6075223196870099	-1.4427226261686894	-2.072886908391409	-0.21267382868807003	-1.1140535057177563	-1.3700384466957076	-1.5868531958443541	-0.5231679328038185	-1.17312012313234
nG26	-1.013623127805997	-0.2991349903261414	-0.47637275455766415	-0.543245143830701	-1.0129945784815217	0.32928872218611194	-0.8895336882625862	-0.6761814347561842	-0.5121583485911569	-0.7316313783358815	-0.59613726223877	-0.7269413813555211	1.4372389034026731	0.24568445541493703	0.5953913029022553	0.1874581813905586	0.887691311901616	-0.8721498158463908	-0.6158628649132432	-0.6366063657050889	-0.2812577655951494	0.5906061089923589	0.6255332667662153	-0.9985581539120381	-1.0079321708570737	-0.7170233544821397	-0.5105519564491213	-0.9681804731433854	-0.5501059316796907	-0.8537606141044495	0.599340945774748	-0.6783497186517053	-1.1635133543872473	-0.20385876567855013	0.11006699036518774	-0.8930755841240822	-0.8732063485259066	-0.3897890770334916	-0.659257952039797
nG27	-0.8982859021614895	-0.1569707403042564	-0.8333523324074265	-0.4596719055954864	-0.9144148655434677	0.9833944351838578	3.582817613887792	-0.5392694577296908	-0.34203447118234614	-0.002362332367391376	-0.45725394724270285	0.10445955321098863	0.34800005315336824	-0.5291780746596875	0.4551529407586764	0.20455787700541064	-0.1696704860461583	-0.5029959298638884	-0.6255801430729646	-0.498690615904762	-0.2951120086235072	0.22731390622814224	-1.0828222424941507	-0.3078127472226389	-0.3819298104126476	-0.6833396870772798	-0.22838809302739027	0.9040135315708804	-0.24814699228983364	-0.6053535834651432	0.005130377363746169	-0.4804257079545384	-0.5202621561435521	-0.189571159654939	-0.08536086301759746	-0.014378364111230738	-0.1824538921604947	-0.15935974222669175	-0.2969524215385655
nG28	-1.1085077481849492	-1.3986722491608228	-0.8541113602583549	-0.6191967620712793	-1.3320700039911504	1.960719138973314	-0.9895817710475826	-0.9545250567689446	-0.6178110920311203	-1.0249641223774746	-0.7148107497302212	-0.9763569554397975	1.2775962674683576	0.5418935837430611	-0.35261765528361855	0.5433788630923543	0.8431778887754191	-1.0683989875286795	-0.7092949431774335	-0.8537568064201282	-0.3741021802068263	-0.49748641071420424	-1.2865170278562061	-1.2591742070112266	-1.6241973440625406	-1.2010556692068672	-0.7084341854668506	-1.135217956444759	-0.710947739631896	-1.0500225212684409	-0.4175845539578568	-1.2492762784664895	-0.7529558997384637	-0.21063172067847202	-1.05588695101656	-1.6639326472269371	-1.4202431696710944	-0.5148140589061143	-1.1344122689105514
nG32	0.29959523241166286	-0.11610821364210334	0.18383429424114262	0.2996998860540194	0.5840547001972833	-0.42538127313941976	-0.23488910901297438	0.19352323586121997	0.37053475299944966	0.8185660027774997	1.6033967158433005	1.9279768817752794	-0.09621998881281241	0.5752311479904586	0.5087631236493465	0.3945563459474905	-0.04046055632045226	0.9462515553138174	-0.3219807717701802	0.15869758247867657	0.21164420818023086	-0.1505731477273791	0.3371087392021286	0.377898558491199	0.36384370353701084	0.5441494034368284	0.5877757326774461	0.3165905150970173	0.7128085287359931	0.9047666732164478	0.7074302308819902	0.6747282900658924	1.5145122520843348	-0.15942233799193423	0.9424680356426282	0.49005780065856236	1.1568257883491162	0.30484637786130686	1.724680576109628
nG36	0.11844502844138453	-0.2911871120823418	1.832908932017264	0.1346767967247061	0.9933293637635887	-1.0760321331685914	-0.404674796116698	0.7782693091094142	0.3461147698029476	-1.145336971458834	0.1631015067286861	0.9737505170630772	-0.9773994156702807	-0.30130127851447275	-0.3222254457729396	-0.6959223202828962	-1.7153471624209131	0.6741926956135591	-0.16426370472045806	0.20934147727815444	5.50677703685035	-0.7008315530609268	0.19846112259045545	0.641994328884428	1.4452705133779633	1.4732676666381757	0.25534022986386057	-0.0019139483895954815	0.2987038533480218	0.4934579920491076	-1.689573748287007	1.827525011538376	1.2059025960098686	5.651644874420825	0.6439193049827052	0.029871236507854077	1.3875350615843431	-0.00517622158266393	-1.3729270744121547
nG37	-0.09823354493077939	-0.26985287080414166	0.9607701605149781	-0.29162044957138683	-0.33655178640074285	0.42443712424465574	-0.743294692929995	0.132177065402133	-0.20302406317981586	-0.015395765536432664	-0.34739290734651496	-0.31512245460334076	-0.008989111194797134	-0.35964035453913773	-0.547280182692166	0.4547905700699401	-0.2871697790881792	-0.9476392309448035	-0.5166840081190561	-0.38585622488427207	0.014597736296865354	-1.1022178456086893	-1.1845965551186648	-0.27453129867515175	0.5367070963504603	1.0127333911196887	-0.3075842192148594	-0.5198981371584949	1.396072784986887	-0.15421204196596533	0.7694684463403298	-0.10311927386201009	1.085117230657541	-0.16889570349630043	-0.22796351742334175	1.732243903990854	0.314389280352147	-0.2620839921887755	0.49098193111773375
nG38	0.5706462339791387	-0.25421474507070574	-0.08189143961628667	-0.41242366639995554	-0.515136311508754	0.9083234824627454	-0.8068705895886877	-0.44816810312875666	-0.3434959797141854	0.050900930320897056	-0.32571236291416894	-0.378063741405183	0.4501645157091005	-0.3712184983068578	-0.5871454239082498	0.4310816866187367	-0.43402755376295765	-0.4008348745915447	-0.26308096627107386	-0.5897671876756018	-0.061453788110458506	-1.0935285632082552	-1.1688561806923412	-0.3434494439437606	-0.19217150129347968	-0.2661897217855928	-0.4913000470271994	-0.8811239343328772	-0.4870481534369154	-0.44108511560445024	-0.4497017194257474	0.06961575898208583	0.009557741934541345	-0.17894883315349724	-0.6991136779794681	1.08529205465677	0.48844988097663117	-0.3371529622713551	-0.061364517093527686
nG39	-1.0325247168960932	-0.6223843778448575	-0.43134294584763544	-0.39803347840260633	-0.786135082241858	0.6157519269413442	-0.8848368777449241	-0.6313481573577773	-0.3001503112167653	-0.3807653040586705	-0.5119060265659369	-0.43938413926670367	0.8244070914143566	0.13359250106200476	0.5037034083265883	-0.32251317309573513	0.131583712252248	-0.8983796316771706	0.14280640561785388	-0.6807535316527227	-0.22935693146770042	2.132409583185926	0.03933983634743246	-0.8026765255746865	-0.8846333849545239	-0.8192335988694667	-0.5297196621951105	-0.6902346997530309	-0.5122127944567133	-0.7803043485205063	2.588520997209297	1.5662506197266253	-0.8465948625195064	-0.20043960573671754	0.17901833052280147	-1.2417682606722484	0.013645091935755633	-0.1695601713658268	-0.5462325050820309
nG41	-0.9776451310837753	0.9510472587494118	-0.7703631805360337	-0.40678308253585316	-0.22128602905964392	0.444109566822517	-0.009902802568490443	-0.5633145372318776	-0.02845527902282914	-0.40092734272687286	-0.40984148758358435	-0.3177322312960886	0.5681007977444242	0.3480256733579397	0.6003970585509277	-0.04889072025339166	0.23902170876408257	-0.8022643572142777	-0.8757772142626961	-0.32447018811180117	-0.39148094838900677	-0.8528748264058671	-0.21030869179995199	-0.6154303490153833	-0.40164423072423666	-0.8516802691968941	-0.2568505455721225	-0.6841666405259261	-0.024100167919917658	-0.44172524124922036	-0.37831582372207445	0.5473429194646204	-0.33946903834902364	-0.19862241718607104	-0.6456191261069145	-0.1889892986101351	-0.10052541579246832	-0.25184196415586013	-1.1928929050310226
nG42	-0.8272726007760858	0.6461413350584995	-0.8423958473561713	-0.19718406340772351	-0.12899509552461663	0.5668485037417025	-0.19696922520640203	-0.3358865295015456	-0.3249063664037859	-0.19808882867822714	-0.10662245300963002	-0.519242186878577	0.8755599867198246	-0.054661523249198686	-0.0037325220628208807	-0.7612982602582912	1.0971394031503434	-0.7493031078377154	-0.598537517115917	-0.3965386601803086	-0.3854941742678871	-0.7559637236317971	0.15989028250489473	-0.6018019749147763	-0.924873109483487	-0.048641534204420536	-0.2730208627147243	-0.6752087672060695	-0.11802535610151044	-0.6825979286755001	-0.6968166425236711	0.16688583682661326	-0.9773001001139864	-0.1970059097028355	-0.46161859514313797	-0.5383807417361512	0.1539746991699941	0.30650924563071064	-1.1638044675861434
nG43	0.43036670564638335	4.5617279883391415	-0.10735671584841681	2.492478831172521	1.122500991026573	-1.4109007365809274	0.21317575986322884	0.5787958801848134	4.578950356093147	3.1558233709838714	0.16551594502022354	0.1491864511584656	-0.6677173805830808	0.17832153932963948	-0.7786567156352348	-0.446407509974215	-0.8125360754718169	-0.05898463621028387	-0.5303038915182753	0.5154694865492797	-0.33426363808685355	-0.7057428584992262	2.963595383466937	-0.014339084738636834	-0.6297498999377458	-0.43792851641683334	0.22336835299824082	0.8123589914937639	-0.029596976038648547	0.32537667141656756	-0.2018161833150807	1.078899496117654	-0.5434154006500959	0.02511997888871359	1.2531119464647822	0.6653249663527533	1.3489065990889744	0.024610185314692876	-1.0535671206880275
nHC2	0.8414925826865691	0.958685816289687	-0.08997816591203824	1.3711379646696902	1.2220759756707533	-0.5804384383220234	0.9589609688767892	-0.08602067341831275	0.47987396469791527	2.2692370838039846	0.2774575492025068	0.5843214330632355	-0.5322689556164593	-0.05164498532351461	0.5427929629788686	0.73197332210383	0.6521545874306308	0.33466287021443086	1.5593644092015895	0.012572100375513227	-0.24154651999547316	-0.2901098111935946	0.30438805224428267	0.08973668867664415	0.6212183606880032	2.170652434030404	0.004451808926761747	0.9167338633264019	0.056725248979133606	0.015828785686918232	0.5308259612271878	-0.025707028723083104	1.1443926437917422	-0.13567917342777644	0.32378344853407715	1.238456503581571	-0.1593671911848692	0.25846355156133993	0.7959300870659446
nHC3	0.1519272233838219	-0.12674767427110675	-0.7383826925595433	-0.702795613119184	-1.507075881312741	0.8683071047074002	0.05825830609816472	-0.264976743033381	-0.7038247290654305	-1.145336971458834	-0.36319351936785493	-0.6601705333760371	-0.4800958083449046	0.03966141730492737	0.11041046883524734	0.840626258721065	-0.5724230044491241	-0.5938456395572759	0.25351976889729494	-0.63754399465773	-0.3172223957608364	-0.7224546915404362	-1.0972176998577532	-0.7406225513414249	-0.2000335826074222	-0.5071536060814544	-0.7984881591879519	1.0528200206158052	-0.7746166116709171	-1.1563150828680289	-0.7617799549796264	-1.0224428110810801	0.8197331432935328	-0.19777065221318943	-1.222475695985454	-1.6639326472269371	-1.64634739573126	-0.5463000974916133	-1.3729270744121547
nHC4	0.04422323575594302	0.3847449689531683	1.0066681293748578	-0.702795613119184	1.3809649537766184	-1.9030817968884026	2.4311365009080355	-1.0765864358306922	-0.7038247290654305	0.4882928930178266	-0.7717137607583673	2.8177293276753703	-2.1302881994529974	-0.9916316950397047	-0.04919505460062197	-3.1441536867459132	-2.713190780571552	0.04967716643553377	-1.1046289812613752	0.07255249530036507	-0.17859374044463527	2.809078872824625	-0.42038622717392676	0.7176874174918783	2.773773678695161	-1.311569274484885	-0.7984881591879519	0.6607583608240817	-0.7746166116709171	-1.1563150828680289	-1.689573748287007	-1.5482802555256825	-2.305218741784007	-0.21453323258722987	-1.222475695985454	0.5223237004508718	-0.37336234143765745	0.8971953241863442	-1.3729270744121547
nHC5	-0.636962864802449	-1.4826213419030845	0.1747738212683785	-0.702795613119184	0.1852208762069484	-1.3057129595919863	-0.4430813256831776	-1.0765864358306922	0.1764977390809724	-1.145336971458834	-0.10668482095851294	-1.094128919879965	-2.1302881994529974	-2.4196759481299837	2.1265734392627484	1.8347061740582042	1.4438049175714764	0.6025812882445208	2.176864651097445	-0.10113060105734667	-0.2700835331676715	1.4542291753500607	0.6978349302677914	1.266715537541115	0.003037385460519252	1.2796216796797404	0.45991077249701684	2.1512612836483562	-0.7746166116709171	0.020629387418546537	0.6849444048737552	0.3343415561528191	-0.03227210731695529	-0.18351843494738396	1.8015892445503108	-0.014788653912755063	-0.6932180779324697	-0.06732878689440167	0.6986745675343594
nHC6	0.616064803337435	-0.1543911470162832	-0.3422590879929905	0.2347902836803171	1.797474308050456	-0.5036726278651579	1.0858189558569695	1.4846823354019174	-0.7038247290654305	0.9638152192985799	0.7096071567422616	-0.2461628734182787	-0.032571915080901584	0.15712074393293876	1.0667727138488299	0.2761051619425854	-0.08162219814528558	0.6097307509708698	2.420160690861958	0.18222124563584396	-0.21083009033160258	-0.19093530390856836	-0.04901258828520942	1.3519600251926118	0.8366742267426414	1.0520262974485415	0.23601049722267867	1.4560354608151351	4.353707034103382	0.44512539786889777	0.6605250488466038	0.5142157970905848	0.8841742107277768	-0.15097000404757888	1.1112130401445728	-0.3175619308864214	-0.028339318986088723	0.2160721553218606	1.0552499651593643
nHC7	1.0797246865677004	-0.23044594063247692	-0.542499783529325	0.09215850494488138	-0.09604187379217759	0.8382977203688002	0.266084948879566	0.3139434370884607	0.008468125630793868	1.3023416127109908	0.16066761944264274	-0.29682619046482717	-0.39002806706784315	0.9311983305127312	0.32728504507729606	0.6699086531036124	1.015070226565188	0.08230708189656484	1.3834287868048387	-0.05216680838206734	-0.29793891415494667	-0.07080956524064846	-1.3938195907017088	0.23257747634427445	0.11922032300063128	0.6805910057910116	-0.0036483114373669656	1.195281496382514	-0.21206219609913124	1.517652324757999	0.657443356314141	0.6212940714425559	0.4541616434963137	-0.1868731550860876	-0.07265291943261852	0.09613558942840451	-0.963479008728079	-0.029708009995636532	0.7713348579336313
nHC8	0.526670640913222	-0.494483668581138	-0.638178429975681	-0.2846609005852179	1.4140037996791344	0.8492821254093322	-0.5601787045288404	-0.3080754102219868	-0.35500798440190245	-0.3218562551236154	-0.28253224054472503	-0.5813556704784775	-0.0763301517739231	-0.3719960519743923	0.14641917905797813	0.0262307600113931	0.4791370909326926	-0.1248357647012808	1.411718841912074	-0.42926951156896165	-0.2420080391733476	1.9348475597749026	-0.692542987384894	0.1171424933262829	-0.5476192135063207	-0.3974242864508532	-0.1603491412951002	0.20740088750699553	-0.7746166116709171	-1.1563150828680289	0.0988224227881027	-0.5534825650417695	0.1795009270351314	-0.18428475059993263	-0.2977497633959449	-1.6639326472269371	-0.8974427795766202	-0.06622038794432795	0.09350930785198436
nHC9	-0.3863751368139918	-0.936009845942731	-0.7916977518637051	-0.34571244626104447	-0.3054447019871808	-0.3428755648606912	-0.7092933922406233	-0.20712846925479558	-0.49470697790712637	-0.6119097357073819	-0.35076336869680813	-0.8412003925566834	0.3089530521360745	-0.7514743567324523	0.16342760938517745	0.08180395090582428	-0.6137825801808833	-0.8361216061164821	0.26089910225518986	-0.47288179174973055	-0.37397472365325796	0.6084046289407797	1.5652034049543835	-0.041074892202804456	-0.8964347458193355	-0.8071556055229793	-0.21938673000763742	-0.9117942387533203	-0.45183178666022195	-0.7142327997398205	-1.0978501517359347	-1.1716661150987704	-0.8862370742436848	-0.19949644244480366	-0.8377261311611439	-1.001398744051034	-1.2500758276752426	-0.3700395307077804	-0.5102587047568504
nHC10	0.11128967691917496	-0.3362391391192406	-0.24460003611646233	4.379628036859569	0.6427665054978147	-2.0664420763199822	0.22554824444947846	2.1598741804174995	0.9628650174718462	0.33609871396484564	1.0235554308919943	0.148244721130314	-0.8036155607433667	-0.9272366065572536	-0.7077741105943143	-0.9578885141270546	-0.8277243240731543	0.48260546445537644	2.718662168690084	0.29674097946904626	-0.23255660711034737	-0.8115569896452235	1.3437656277634895	-0.1419504915890002	1.833461381488383	1.118741705534077	-0.7984881591879519	0.48821285342126464	1.0541188739810936	1.453283276960923	-0.2340471255010244	-0.3967568416268317	0.2181200011790103	-0.16479447884571397	-1.222475695985454	0.2721008544909019	0.2792031240169639	-0.08061322772100674	0.8101305589719497
